# Supplementary material for: Fermented yellow mombin juice using Lactobacillus acidophilus NRRL B-4495: Chemical composition, bioactive properties and survival in simulated gastrointestinal conditions
Source: PLoS One. 2020 Sep 24;15(9):e0239392. doi: 10.1371/journal.pone.0239392 (PMC7514086; doi:10.1371/journal.pone.0239392)
Supplement: S1 Dataset — (XLSX) [file pone.0239392.s004.xlsx]

## Sheet: CCRD matrix
	Matrix for optimizing the temperature and initial pH conditions of the yellow mombin juice fermentation
	Assay	Viability (Log CFU/mL)
		Replicate 1	Replicate 2	Mean	SD
	1	6.17609	5.83885	6.00747	0.168621
	2	6.36173	5.8451	6.10341	0.258315
	3	6.60206	6.69897	6.65051	0.048455
	4	6.94939	6.72428	6.83683	0.112557
	5	6.17898	6.04139	6.11018	0.0687921
	6	6.26007	6.12057	6.19032	0.0697487
	7	5.07918	5.04139	5.06029	0.0188943
	8	7.17938	7.17794	7.17866	0.000721885
	9	7.96379	8.08279	8.02329	0.0594988
	10	6.79239	6.79239	6.79239	0
	11	6.94939	7.01703	6.98321	0.0338217
	12	6.97772	6.88649	6.93211	0.0456164

## Sheet: Viability and TSS
	Viability of L. acidophilus (Log CFU/mL) and total soluble solids
	Time (h)	Total soluble solids (°Brix)				Viability (Log CFU/mL)
		Replicate 1	Replicate 2	Mean	SD	Replicate 1	Replicate 2	Mean	SD
	0	8.4	8.7	8.55	0.15	9.11727	8.59106	8.85417	0.2631
	2	8.6	8.4	8.5	0.1	9.11394	8.92428	9.01911	0.09483
	4	8.3	8.5	8.4	0.1	9.39794	7.77815	8.58805	0.80989
	6	8.2	8.4	8.3	0.1	8.9345	7.8451	8.3898	0.5447
	8	8.3	8.2	8.25	0.05	9.39794	8.63347	9.0157	0.38224
	10	8.4	8.4	8.4	0	9.86332	9.81291	9.83812	0.0252
	12	8.4	8.2	8.3	0.1	9.8451	9	9.42255	0.42255
	14	8.1	8	8.05	0.05	10.1461	10.2553	10.2007	0.05457
	16	7.8	7.9	7.85	0.05	12.5441	13.3222	12.9331	0.38908
	18	8	8.1	8.05	0.05	9.60206	9.27875	9.44041	0.16165
	20	8.1	8.1	8.1	0	10.0128	9.60206	9.80745	0.20539
	22	8	8.1	8.05	0.05	7.90309	7.90309	7.90309	0
	24	8.1	8	8.05	0.05	7.44716	7.77815	7.61265	0.1655

## Sheet: Juice characterization
	Chemical composition, color, phenolic components and antioxidant activity in unfermented and fermented juice
	Parameter	Unfermented					Fermented
		Replicates			Mean	SD	Replicates			Mean	SD
	Lactic acid (g/L)	0.0259541	0.029382		0.027668	0.00171395	1.01515	0.831511		0.923329	0.0918188
	Acetic acid (g/L)	0.034697	0.0368322		0.0357646	0.0010676	0.906926	0.637891		0.772409	0.134518
	Total protein (mg/mL)	0.126606	0.126606		0.126606	0	0.190398	0.185968		0.188183	0.00313248
	Color
	L*	21.995	21.971	21.983	21.983	0.00979796	13.42	13.847	13.894	13.7203	0.213233
	a*	13.714	13.582	13.647	13.6477	0.0538908	5.699	3.899	5.917	5.17167	0.904301
	b*	22.065	23.222	22.647	22.6447	0.472346	11.163	9.654	11.17	10.6623	0.713005
	Total phenolics (µg GAE/mL)	615.562	603.063		609.312	8.83883	89.8681	99.9375		94.9028	7.12017
	Phenolic components
	Gallic acid (µg/mL)	32.7308	36.9108		34.8208	2.09003	26.439	24.4502		25.4446	0.9944
	Catechin (µg/mL)	1.47576	1.6948		1.58528	0.109518	0	0		0	0
	Ellagic acid (µg/mL)	1.51341	1.02039		1.2669	0.24651	0	0		0	0
	Quercetin (µg/mL)	3.3492	1.9478		2.6485	0.7007	2.41526	3.47458		2.94492	0.52966
	Eugenol (µg/mL)	0.84793	1.14343		0.99568	0.14775	0.395487	0.356597		0.376042	0.0194448
	Antioxidant activity
	DPPH (µmol TE/mL)	3.30793	3.29185	3.25166	3.28381	0.023665	0.304672	0.309495	0.311103	0.308423	0.0027326
	ABTS (µmol TE/mL)	3.80109	3.6997	3.19276	3.56451	0.26611	2.17164	2.72203	2.86687	2.58684	0.299492

## Sheet: Antibacterial activity
	Antibacterial activity of the supernatant of yellow mombin juice fermented by L. acidophilus for 16 h
		Growth inhibition (%)
		Replicate 1	Replicate 2	Replicate 3	Mean	SD
	Staphylococcus aureus	62.0527	35.7452	35.7452	44.5144	12.4015
	Enterococcus faecalis	0	0	0	0	0
	Escherichia coli	37.3528	30.2873	37.3528	34.9976	3.3307
	Klebsiella pneumoniae	16.71	14.7247	16.7809	16.0719	0.953053

## Sheet: Simulated GIC
	Viability of L. acidophilus NRRL B-4495 (Log CFU/mL) under simulated gastrointestinal conditions
	Phase of digestion	Initial time of storage				Final time of storage
		Replicate 1	Replicate 2	Mean	SD	Replicate 1	Replicate 2	Mean	SD
	Inicial	11.5563	12.1987	11.8775	0.454213	11.7076	11.8633	11.7855	0.110134
	Gastric I	11.3979	11.6902	11.5441	0.206656	11.5315	11.8921	11.7118	0.254994
	Gastric II	11.8513	12	11.9256	0.105176	12.1761	12.2601	12.2181	0.0593829
	Intestinal I	11.4771	11.5441	11.5106	0.0473385	11.5682	11.6021	11.5851	0.0239414
	Intestinal II	11.6021	11.8388	11.6021	0.167435	11.4472	11.6628	11.555	0.152452

## Sheet: Microbiological stability
	Microbiological stability of the fermented beverage during storage for 28 days
	Days	Viability (Log CFU/mL)
		Replicate 1	Replicate 2	Mean	SD
	0	12.1732	11.9912	12.0822	0.09098
	7	9.53148	9.14613	9.3388	0.19268
	14	8.42975	7.95904	8.1944	0.23536
	21	8.54407	9.08279	8.81343	0.26936
	28	8.75587	8.62325	8.68956	0.06631

## Sheet: Global acceptance
Taster	Global acceptance				Hedonic scale method
	Formulation 1	Formulation 2	Formulation 3		Dislike extremely	Dislike very much	Dislike moderately	Dislike Slightly	Neither like nor dislike	Like Slightly	Like moderately	Like very much	Like extremely
1	5	1	3		1	2	3	4	5	6	7	8	9
2	5	1	2
3	7	4	6
4	6	2	3
5	3	2	5
6	6	6	5
7	4	3	2
8	4	2	4
9	5	1	2
10	6	2	2
11	9	1	1
12	3	1	1
13	8	4	7
14	7	2	3
15	4	2	5
16	6	1	6
17	6	4	6
18	7	1	4
19	3	1	1
20	9	2	7
21	7	2	4
22	4	3	3
23	6	1	8
24	5	5	6
25	4	1	3
26	6	1	3
27	6	1	1
28	9	2	4
29	2	1	7
30	3	4	6
31	2	4	2
32	6	1	1
33	3	2	3
34	7	3	3
35	8	5	6
36	6	2	7
37	7	2	6
38	6	2	2
39	2	2	2
40	8	6	6
41	9	1	2
42	8	1	4
43	6	2	2
44	4	2	6
45	6	2	2
46	4	1	3
47	9	1	4
48	6	1	3
49	4	1	2
50	8	1	4
51	4	3	1
52	9	2	6
53	3	2	6
54	9	1	2
55	7	1	2
56	4	1	4
57	9	1	2
58	7	3	2
59	6	1	3
60	6	1	9
61	6	1	1
62	6	1	1
63	5	1	2
64	3	4	7
65	3	4	5
66	6	1	6
67	5	1	2
68	6	4	4
69	8	5	2
70	9	2	2
71	6	4	6
72	7	1	1
73	4	3	7
74	7	6	7
75	4	2	1
76	9	4	6
77	8	3	7
78	6	4	8
79	2	1	1
80	4	3	2
81	6	1	2
82	7	5	8
83	6	2	3
84	6	3	7
85	6	1	1
86	8	2	1
87	2	1	1
88	6	1	1

## Sheet: Just About Right (JAR)
				JAR					JAR					JAR					JAR
JAR Scale				Acidity					Sweet taste					Viscosity					Color
Less than ideal	Ideal	More tha ideal		Taster	Formulation 1	Formulation 2	Formulation 3		Taster	Formulation 1	Formulation 2	Formulation 3		Taster	Formulation 1	Formulation 2	Formulation 3		Taster	Formulation 1	Formulation 2	Formulation 3
1 - 4	5	6 - 9		1	4	2	2		1	2	1	5		1	3	5	3		1	3	5	5
				2	3	1	2		2	2	1	4		2	3	5	4		2	3	1	4
				3	4	4	3		3	3	2	4		3	3	3	3		3	3	3	3
				4	3	3	4		4	3	3	4		4	3	4	3		4	3	3	3
				5	4	4	3		5	2	2	3		5	3	4	3		5	3	4	4
				6	4	3	3		6	2	3	3		6	3	5	4		6	2	4	4
				7	3	1	1		7	2	2	5		7	2	3	2		7	2	3	3
				8	4	4	4		8	2	1	2		8	4	5	4		8	3	4	4
				9	4	1	2		9	2	1	4		9	3	3	3		9	3	4	4
				10	4	2	1		10	2	1	5		10	3	4	1		10	3	4	4
				11	3	2	1		11	3	4	5		11	3	3	3		11	3	4	4
				12	4	2	1		12	1	1	5		12	4	5	4		12	3	4	5
				13	3	1	2		13	3	2	4		13	3	5	4		13	3	4	3
				14	3	1	2		14	2	1	4		14	3	4	2		14	3	3	3
				15	4	2	2		15	2	1	2		15	3	3	3		15	3	5	5
				16	3	2	1		16	2	1	5		16	3	5	3		16	3	3	3
				17	4	2	3		17	2	2	4		17	3	2	3		17	3	3	3
				18	3	1	1		18	1	1	4		18	3	5	4		18	3	5	3
				19	2	2	2		19	4	2	4		19	5	5	5		19	3	3	3
				20	3	2	3		20	2	2	2		20	3	5	3		20	3	5	3
				21	3	2	2		21	3	2	2		21	3	4	4		21	3	2	2
				22	4	3	3		22	3	3	5		22	3	4	4		22	3	5	4
				23	3	2	2		23	2	3	3		23	3	4	3		23	3	4	3
				24	4	2	2		24	2	2	5		24	3	4	2		24	3	4	4
				25	4	3	3		25	2	3	4		25	3	5	3		25	3	5	4
				26	3	4	1		26	2	2	4		26	3	4	3		26	3	4	4
				27	3	1	1		27	2	1	5		27	3	4	3		27	2	3	4
				28	3	2	2		28	3	5	4		28	4	4	4		28	3	3	4
				29	4	2	3		29	4	1	3		29	4	4	3		29	4	2	2
				30	4	4	3		30	2	2	4		30	2	2	3		30	3	3	3
				31	5	2	1		31	1	1	4		31	3	4	4		31	3	4	4
				32	4	1	1		32	1	2	5		32	4	5	5		32	4	5	5
				33	3	1	1		33	2	1	4		33	3	2	3		33	3	2	4
				34	4	4	2		34	2	2	4		34	3	4	3		34	3	3	3
				35	4	1	3		35	2	1	4		35	3	4	4		35	3	4	4
				36	4	1	2		36	2	2	2		36	3	4	4		36	3	4	3
				37	4	2	2		37	2	1	4		37	3	5	4		37	3	5	4
				38	4	2	2		38	3	2	1		38	3	2	5		38	3	5	5
				39	4	2	2		39	2	2	5		39	3	3	3		39	3	3	4
				40	3	4	3		40	2	2	5		40	3	5	3		40	3	3	4
				41	3	1	2		41	3	5	4		41	4	4	4		41	3	5	4
				42	3	4	2		42	3	2	5		42	3	4	4		42	3	5	4
				43	4	2	2		43	2	2	4		43	3	4	4		43	3	4	4
				44	4	3	3		44	2	1	3		44	4	4	4		44	3	4	4
				45	4	4	2		45	3	1	5		45	3	4	4		45	3	4	4
				46	3	2	1		46	1	2	5		46	3	4	3		46	3	3	4
				47	3	1	1		47	3	3	5		47	3	4	4		47	3	3	3
				48	3	2	2		48	2	2	4		48	3	5	4		48	3	4	3
				49	4	2	2		49	4	2	4		49	4	4	4		49	4	4	4
				50	3	2	1		50	3	2	5		50	4	4	4		50	3	4	4
				51	4	2	2		51	1	3	5		51	3	5	4		51	3	4	5
				52	3	1	2		52	3	1	4		52	3	4	3		52	3	4	3
				53	5	3	2		53	2	1	2		53	3	4	3		53	3	4	4
				54	3	1	1		54	3	4	4		54	3	5	3		54	3	4	3
				55	4	5	2		55	3	4	5		55	4	5	5		55	3	5	5
				56	5	3	3		56	2	5	5		56	3	5	2		56	3	5	4
				57	3	2	3		57	3	1	5		57	3	4	3		57	3	3	3
				58	4	4	4		58	2	2	5		58	4	5	5		58	3	4	4
				59	5	1	2		59	2	2	4		59	4	5	4		59	3	5	5
				60	4	1	2		60	2	1	3		60	3	4	3		60	3	4	3
				61	4	1	1		61	3	1	5		61	4	5	5		61	3	5	5
				62	4	4	2		62	2	2	5		62	4	5	4		62	3	5	5
				63	5	4	3		63	3	2	5		63	3	4	4		63	3	3	4
				64	4	3	3		64	1	1	3		64	1	3	2		64	3	3	3
				65	5	1	2		65	1	2	2		65	2	4	3		65	3	4	3
				66	5	1	2		66	2	1	5		66	3	5	4		66	3	4	3
				67	3	2	1		67	2	1	5		67	3	4	2		67	3	5	5
				68	3	3	3		68	2	1	2		68	2	5	3		68	3	4	4
				69	3	5	5		69	3	2	2		69	3	3	1		69	3	5	4
				70	3	2	2		70	3	1	5		70	3	4	4		70	3	3	3
				71	4	3	2		71	2	2	4		71	3	4	4		71	3	4	3
				72	4	5	1		72	2	2	5		72	3	4	4		72	2	3	4
				73	4	2	3		73	2	2	4		73	3	4	3		73	3	4	3
				74	4	3	3		74	3	2	3		74	3	3	3		74	3	4	4
				75	4	5	2		75	3	3	5		75	3	5	4		75	3	4	5
				76	3	2	3		76	3	3	3		76	3	4	3		76	3	4	3
				77	3	5	4		77	3	2	3		77	3	4	3		77	3	4	3
				78	4	2	3		78	2	1	3		78	3	4	3		78	2	3	3
				79	4	2	2		79	1	2	5		79	3	4	3		79	3	4	4
				80	4	2	1		80	2	1	2		80	3	4	3		80	3	3	4
				81	4	1	1		81	2	1	5		81	2	5	3		81	3	4	3
				82	4	2	3		82	3	2	3		82	3	2	3		82	3	4	4
				83	4	2	2		83	2	5	4		83	4	5	4		83	4	4	4
				84	4	3	3		84	2	2	3		84	3	3	3		84	3	4	4
				85	4	4	1		85	2	2	5		85	3	5	4		85	3	4	5
				86	4	1	1		86	3	1	5		86	3	4	4		86	3	4	4
				87	5	2	2		87	2	2	3		87	4	2	4		87	3	4	3
				88	3	1	2		88	2	1	4		88	3	3	4		88	3	3	4
